# Supplementary material for: Detection of Allosteric Effects of lncRNA Secondary Structures Altered by SNPs in Human Diseases
Source: Front Cell Dev Biol. 2020 Apr 8;8:242. doi: 10.3389/fcell.2020.00242 (PMC7156602; doi:10.3389/fcell.2020.00242)
Supplement: TABLE S2 — The analysis of lncRNA structural heterogeneity induced by SNPs. [file Table_2.XLSX]

## Sheet: Sheet1
Supplementary Table S2 The analysis of lncRNA structural heterogeneity induced by SNPs
LncRNA transcripts	LncRNA symbols	LD SNPs	SNP alleles	Diseases	RNAsmc score
ENST00000426643.1	HCG23	rs117130854	A146G	Adenocarcinoma of lung	8.13632
ENST00000426643.1	HCG23	rs115303880	G173T	Adenocarcinoma of lung	8.17144
ENST00000426643.1	HCG23	rs17495612	C286T	Adenocarcinoma of lung	5.60579
ENST00000426643.1	HCG23	rs60538826	C320T	Adenocarcinoma of lung	6.68757
ENST00000426643.1	HCG23	rs149171231	C322T	Adenocarcinoma of lung	6.90397
ENST00000426643.1	HCG23	rs146487240	A324T	Adenocarcinoma of lung	7.01802
ENST00000426643.1	HCG23	rs549096164	C334T	Adenocarcinoma of lung	9.74575
ENST00000426643.1	HCG23	rs561411181	G338T	Adenocarcinoma of lung	9.01881
ENST00000426643.1	HCG23	rs117026188	A516G	Adenocarcinoma of lung	10
ENST00000426643.1	HCG23	rs3817969	A535G	Adenocarcinoma of lung	5.60613
ENST00000577385.1	AC134407.1	rs12449442	A223G	Adenocarcinoma of lung	9.74928
ENST00000624035.1	AC134407.3	rs62086044	G788T	Adenocarcinoma of lung	9.93455
ENST00000625089.1	AC134407.2	rs77706698	A1919G	Adenocarcinoma of lung	10
ENST00000642577.1	HCG23	rs17208657	C322T	Adenocarcinoma of lung	9.91359
ENST00000642577.1	HCG23	rs57652561	C340T	Adenocarcinoma of lung	9.99249
ENST00000642577.1	HCG23	rs12525722	A341G	Adenocarcinoma of lung	7.43041
ENST00000642577.1	HCG23	rs117384660	A380G	Adenocarcinoma of lung	10
ENST00000642577.1	HCG23	rs17202309	C391T	Adenocarcinoma of lung	10
ENST00000642577.1	HCG23	rs9268475	C409T	Adenocarcinoma of lung	9.89615
ENST00000642577.1	HCG23	rs3117099	C448T	Adenocarcinoma of lung	9.94199
ENST00000642577.1	HCG23	rs117130854	A610G	Adenocarcinoma of lung	9.89455
ENST00000642577.1	HCG23	rs115303880	G637T	Adenocarcinoma of lung	10
ENST00000644884.1	HCG23	rs17202218	C49T	Adenocarcinoma of lung	9.92938
ENST00000644884.1	HCG23	rs17208573	A331G	Adenocarcinoma of lung	9.89379
ENST00000644884.1	HCG23	rs17208580	A349T	Adenocarcinoma of lung	9.48073
ENST00000644884.1	HCG23	rs17208657	C701T	Adenocarcinoma of lung	9.81322
ENST00000644884.1	HCG23	rs57652561	C719T	Adenocarcinoma of lung	10
ENST00000644884.1	HCG23	rs12525722	A720G	Adenocarcinoma of lung	10
ENST00000644884.1	HCG23	rs117384660	A759G	Adenocarcinoma of lung	10
ENST00000644884.1	HCG23	rs17202309	C770T	Adenocarcinoma of lung	10
ENST00000644884.1	HCG23	rs9268475	C788T	Adenocarcinoma of lung	9.77598
ENST00000644884.1	HCG23	rs3117099	C827T	Adenocarcinoma of lung	9.79917
ENST00000644884.1	HCG23	rs117130854	A989G	Adenocarcinoma of lung	8.13046
ENST00000644884.1	HCG23	rs115303880	G1016T	Adenocarcinoma of lung	8.09478
ENST00000644884.1	HCG23	rs3117098	C1070T	Adenocarcinoma of lung	9.63396
ENST00000645134.1	HCG23	rs17208657	C241T	Adenocarcinoma of lung	9.91132
ENST00000645134.1	HCG23	rs57652561	C259T	Adenocarcinoma of lung	8.39419
ENST00000645134.1	HCG23	rs12525722	A260G	Adenocarcinoma of lung	10
ENST00000645134.1	HCG23	rs117384660	A299G	Adenocarcinoma of lung	10
ENST00000645134.1	HCG23	rs17202309	C310T	Adenocarcinoma of lung	10
ENST00000645134.1	HCG23	rs9268475	C328T	Adenocarcinoma of lung	9.89588
ENST00000645134.1	HCG23	rs3117099	C367T	Adenocarcinoma of lung	9.93831
ENST00000645134.1	HCG23	rs117130854	A529G	Adenocarcinoma of lung	9.86613
ENST00000645134.1	HCG23	rs115303880	G556T	Adenocarcinoma of lung	10
ENST00000646550.1	HCG23	rs17208657	C492T	Adenocarcinoma of lung	9.78219
ENST00000646550.1	HCG23	rs57652561	C510T	Adenocarcinoma of lung	9.46286
ENST00000646550.1	HCG23	rs12525722	A511G	Adenocarcinoma of lung	9.82021
ENST00000646550.1	HCG23	rs117384660	A550G	Adenocarcinoma of lung	6.24588
ENST00000646550.1	HCG23	rs17202309	C561T	Adenocarcinoma of lung	10
ENST00000646550.1	HCG23	rs9268475	C579T	Adenocarcinoma of lung	6.24759
ENST00000646550.1	HCG23	rs3117099	C618T	Adenocarcinoma of lung	9.71451
ENST00000646550.1	HCG23	rs117130854	A780G	Adenocarcinoma of lung	9.9802
ENST00000646550.1	HCG23	rs115303880	G807T	Adenocarcinoma of lung	9.78789
ENST00000646550.1	HCG23	rs3117098	C861T	Adenocarcinoma of lung	9.65962
ENST00000646628.1	HCG23	rs9268474	C231T	Adenocarcinoma of lung	9.9912
ENST00000646628.1	HCG23	rs17208657	C418T	Adenocarcinoma of lung	9.43617
ENST00000646628.1	HCG23	rs57652561	C436T	Adenocarcinoma of lung	9.19702
ENST00000646628.1	HCG23	rs12525722	A437G	Adenocarcinoma of lung	10
ENST00000646628.1	HCG23	rs117384660	A476G	Adenocarcinoma of lung	10
ENST00000646628.1	HCG23	rs17202309	C487T	Adenocarcinoma of lung	10
ENST00000646628.1	HCG23	rs9268475	C505T	Adenocarcinoma of lung	9.84955
ENST00000646628.1	HCG23	rs3117099	C544T	Adenocarcinoma of lung	9.9202
ENST00000646628.1	HCG23	rs117130854	A706G	Adenocarcinoma of lung	9.51293
ENST00000646628.1	HCG23	rs115303880	G733T	Adenocarcinoma of lung	9.87412
ENST00000646628.1	HCG23	rs3117098	C787T	Adenocarcinoma of lung	9.78739
ENST00000646628.1	HCG23	rs17495592	A807G	Adenocarcinoma of lung	9.49035
ENST00000646628.1	HCG23	rs117886263	A940G	Adenocarcinoma of lung	9.9635
ENST00000646628.1	HCG23	rs117030612	C1174T	Adenocarcinoma of lung	9.68408
ENST00000646628.1	HCG23	rs117680060	A1230G	Adenocarcinoma of lung	10
ENST00000646628.1	HCG23	rs9268477	A1395G	Adenocarcinoma of lung	7.8941
ENST00000646628.1	HCG23	rs118171271	G1423T	Adenocarcinoma of lung	9.5713
ENST00000646628.1	HCG23	rs117177076	A1424G	Adenocarcinoma of lung	9.18585
ENST00000646628.1	HCG23	rs118094977	C1459T	Adenocarcinoma of lung	10
ENST00000646628.1	HCG23	rs116854236	A1460G	Adenocarcinoma of lung	9.18585
ENST00000646628.1	HCG23	rs117691618	A1574G	Adenocarcinoma of lung	9.27158
ENST00000646628.1	HCG23	rs116938180	C1605T	Adenocarcinoma of lung	9.70724
ENST00000646628.1	HCG23	rs17495612	C1705T	Adenocarcinoma of lung	7.8941
ENST00000646628.1	HCG23	rs60538826	C1739T	Adenocarcinoma of lung	9.99851
ENST00000646628.1	HCG23	rs149171231	C1741T	Adenocarcinoma of lung	9.95898
ENST00000646628.1	HCG23	rs146487240	A1743T	Adenocarcinoma of lung	9.7283
ENST00000646628.1	HCG23	rs549096164	C1753T	Adenocarcinoma of lung	9.9293
ENST00000646628.1	HCG23	rs561411181	G1757T	Adenocarcinoma of lung	9.90266
ENST00000646628.1	HCG23	rs116993778	A1781G	Adenocarcinoma of lung	10
ENST00000647036.1	HCG23	rs17208657	C717T	Adenocarcinoma of lung	10
ENST00000647036.1	HCG23	rs57652561	C735T	Adenocarcinoma of lung	10
ENST00000647036.1	HCG23	rs12525722	A736G	Adenocarcinoma of lung	10
ENST00000647036.1	HCG23	rs117384660	A775G	Adenocarcinoma of lung	9.67736
ENST00000647036.1	HCG23	rs17202309	C786T	Adenocarcinoma of lung	10
ENST00000647036.1	HCG23	rs9268475	C804T	Adenocarcinoma of lung	9.8822
ENST00000647036.1	HCG23	rs3117099	C843T	Adenocarcinoma of lung	9.627
ENST00000647036.1	HCG23	rs117130854	A1005G	Adenocarcinoma of lung	9.99263
ENST00000647036.1	HCG23	rs115303880	G1032T	Adenocarcinoma of lung	9.91866
ENST00000647036.1	HCG23	rs3117098	C1086T	Adenocarcinoma of lung	9.97783
ENST00000647036.1	HCG23	rs17495592	A1106G	Adenocarcinoma of lung	9.5653
ENST00000647036.1	HCG23	rs117886263	A1239G	Adenocarcinoma of lung	6.95603
ENST00000647036.1	HCG23	rs117030612	C1473T	Adenocarcinoma of lung	10
ENST00000647036.1	HCG23	rs117680060	A1529G	Adenocarcinoma of lung	10
ENST00000647036.1	HCG23	rs9268477	A1694G	Adenocarcinoma of lung	10
ENST00000647036.1	HCG23	rs118171271	G1722T	Adenocarcinoma of lung	8.83364
ENST00000647036.1	HCG23	rs117177076	A1723G	Adenocarcinoma of lung	8.94272
ENST00000647036.1	HCG23	rs118094977	C1758T	Adenocarcinoma of lung	8.90383
ENST00000647036.1	HCG23	rs116854236	A1759G	Adenocarcinoma of lung	8.90411
ENST00000647036.1	HCG23	rs117691618	A1873G	Adenocarcinoma of lung	9.99883
ENST00000647036.1	HCG23	rs116938180	C1904T	Adenocarcinoma of lung	9.76848
ENST00000647036.1	HCG23	rs17495612	C2004T	Adenocarcinoma of lung	9.6499
ENST00000647036.1	HCG23	rs60538826	C2038T	Adenocarcinoma of lung	9.99883
ENST00000647036.1	HCG23	rs149171231	C2040T	Adenocarcinoma of lung	9.97145
ENST00000647036.1	HCG23	rs146487240	A2042T	Adenocarcinoma of lung	9.78275
ENST00000647036.1	HCG23	rs549096164	C2052T	Adenocarcinoma of lung	9.94597
ENST00000647036.1	HCG23	rs561411181	G2056T	Adenocarcinoma of lung	9.92631
ENST00000647036.1	HCG23	rs116993778	A2080G	Adenocarcinoma of lung	10
ENST00000647036.1	HCG23	rs118169940	G2144T	Adenocarcinoma of lung	7.27703
ENST00000647036.1	HCG23	rs117231421	C2159T	Adenocarcinoma of lung	10
ENST00000647036.1	HCG23	rs118079998	C2176T	Adenocarcinoma of lung	10
ENST00000647036.1	HCG23	rs72847907	A2184G	Adenocarcinoma of lung	9.99883
