# Supplementary material for: Detection of Allosteric Effects of lncRNA Secondary Structures Altered by SNPs in Human Diseases
Source: Front Cell Dev Biol. 2020 Apr 8;8:242. doi: 10.3389/fcell.2020.00242 (PMC7156602; doi:10.3389/fcell.2020.00242)
Supplement: TABLE S3 — The significance of lncRNA structural heterogeneity by RS1. [file Table_3.XLSX]

## Sheet: Sheet1
Supplementary Table S3 The significance of lncRNA structural heterogeneity by RS1
LncRNA transcripts	LncRNA symbols	LD SNPs	SNP alleles	Diseases	RNAsmc score	RS1
ENST00000426643.1	HCG23	rs117130854	A146G	Adenocarcinoma of lung	8.13632	0.237
ENST00000426643.1	HCG23	rs115303880	G173T	Adenocarcinoma of lung	8.17144	0.266
ENST00000426643.1	HCG23	rs17495612	C286T	Adenocarcinoma of lung	5.60579	0.011
ENST00000426643.1	HCG23	rs60538826	C320T	Adenocarcinoma of lung	6.68757	0.052
ENST00000426643.1	HCG23	rs149171231	C322T	Adenocarcinoma of lung	6.90397	0.103
ENST00000426643.1	HCG23	rs146487240	A324T	Adenocarcinoma of lung	7.01802	0.105
ENST00000426643.1	HCG23	rs549096164	C334T	Adenocarcinoma of lung	9.74575	0.505
ENST00000426643.1	HCG23	rs561411181	G338T	Adenocarcinoma of lung	9.01881	0.431
ENST00000426643.1	HCG23	rs117026188	A516G	Adenocarcinoma of lung	10	NA
ENST00000426643.1	HCG23	rs3817969	A535G	Adenocarcinoma of lung	5.60613	0.012
ENST00000577385.1	AC134407.1	rs12449442	A223G	Adenocarcinoma of lung	9.74928	0.537
ENST00000624035.1	AC134407.3	rs62086044	G788T	Adenocarcinoma of lung	9.93455	0.7
ENST00000625089.1	AC134407.2	rs77706698	A1919G	Adenocarcinoma of lung	10	NA
ENST00000642577.1	HCG23	rs17208657	C322T	Adenocarcinoma of lung	9.91359	0.506
ENST00000642577.1	HCG23	rs57652561	C340T	Adenocarcinoma of lung	9.99249	0.595
ENST00000642577.1	HCG23	rs12525722	A341G	Adenocarcinoma of lung	7.43041	0.065
ENST00000642577.1	HCG23	rs117384660	A380G	Adenocarcinoma of lung	10	NA
ENST00000642577.1	HCG23	rs17202309	C391T	Adenocarcinoma of lung	10	NA
ENST00000642577.1	HCG23	rs9268475	C409T	Adenocarcinoma of lung	9.89615	0.509
ENST00000642577.1	HCG23	rs3117099	C448T	Adenocarcinoma of lung	9.94199	0.585
ENST00000642577.1	HCG23	rs117130854	A610G	Adenocarcinoma of lung	9.89455	0.501
ENST00000642577.1	HCG23	rs115303880	G637T	Adenocarcinoma of lung	10	NA
ENST00000644884.1	HCG23	rs17202218	C49T	Adenocarcinoma of lung	9.92938	0.579
ENST00000644884.1	HCG23	rs17208573	A331G	Adenocarcinoma of lung	9.89379	0.568
ENST00000644884.1	HCG23	rs17208580	A349T	Adenocarcinoma of lung	9.48073	0.387
ENST00000644884.1	HCG23	rs17208657	C701T	Adenocarcinoma of lung	9.81322	0.488
ENST00000644884.1	HCG23	rs57652561	C719T	Adenocarcinoma of lung	10	NA
ENST00000644884.1	HCG23	rs12525722	A720G	Adenocarcinoma of lung	10	NA
ENST00000644884.1	HCG23	rs117384660	A759G	Adenocarcinoma of lung	10	NA
ENST00000644884.1	HCG23	rs17202309	C770T	Adenocarcinoma of lung	10	NA
ENST00000644884.1	HCG23	rs9268475	C788T	Adenocarcinoma of lung	9.77598	0.45
ENST00000644884.1	HCG23	rs3117099	C827T	Adenocarcinoma of lung	9.79917	0.515
ENST00000644884.1	HCG23	rs117130854	A989G	Adenocarcinoma of lung	8.13046	0.179
ENST00000644884.1	HCG23	rs115303880	G1016T	Adenocarcinoma of lung	8.09478	0.231
ENST00000644884.1	HCG23	rs3117098	C1070T	Adenocarcinoma of lung	9.63396	0.474
ENST00000645134.1	HCG23	rs17208657	C241T	Adenocarcinoma of lung	9.91132	0.518
ENST00000645134.1	HCG23	rs57652561	C259T	Adenocarcinoma of lung	8.39419	0.129
ENST00000645134.1	HCG23	rs12525722	A260G	Adenocarcinoma of lung	10	NA
ENST00000645134.1	HCG23	rs117384660	A299G	Adenocarcinoma of lung	10	NA
ENST00000645134.1	HCG23	rs17202309	C310T	Adenocarcinoma of lung	10	NA
ENST00000645134.1	HCG23	rs9268475	C328T	Adenocarcinoma of lung	9.89588	0.457
ENST00000645134.1	HCG23	rs3117099	C367T	Adenocarcinoma of lung	9.93831	0.567
ENST00000645134.1	HCG23	rs117130854	A529G	Adenocarcinoma of lung	9.86613	0.497
ENST00000645134.1	HCG23	rs115303880	G556T	Adenocarcinoma of lung	10	NA
ENST00000646550.1	HCG23	rs17208657	C492T	Adenocarcinoma of lung	9.78219	0.473
ENST00000646550.1	HCG23	rs57652561	C510T	Adenocarcinoma of lung	9.46286	0.398
ENST00000646550.1	HCG23	rs12525722	A511G	Adenocarcinoma of lung	9.82021	0.547
ENST00000646550.1	HCG23	rs117384660	A550G	Adenocarcinoma of lung	6.24588	0.05
ENST00000646550.1	HCG23	rs17202309	C561T	Adenocarcinoma of lung	10	NA
ENST00000646550.1	HCG23	rs9268475	C579T	Adenocarcinoma of lung	6.24759	0.035
ENST00000646550.1	HCG23	rs3117099	C618T	Adenocarcinoma of lung	9.71451	0.503
ENST00000646550.1	HCG23	rs117130854	A780G	Adenocarcinoma of lung	9.9802	0.645
ENST00000646550.1	HCG23	rs115303880	G807T	Adenocarcinoma of lung	9.78789	0.452
ENST00000646550.1	HCG23	rs3117098	C861T	Adenocarcinoma of lung	9.65962	0.476
ENST00000646628.1	HCG23	rs9268474	C231T	Adenocarcinoma of lung	9.9912	0.662
ENST00000646628.1	HCG23	rs17208657	C418T	Adenocarcinoma of lung	9.43617	0.322
ENST00000646628.1	HCG23	rs57652561	C436T	Adenocarcinoma of lung	9.19702	0.267
ENST00000646628.1	HCG23	rs12525722	A437G	Adenocarcinoma of lung	10	NA
ENST00000646628.1	HCG23	rs117384660	A476G	Adenocarcinoma of lung	10	NA
ENST00000646628.1	HCG23	rs17202309	C487T	Adenocarcinoma of lung	10	NA
ENST00000646628.1	HCG23	rs9268475	C505T	Adenocarcinoma of lung	9.84955	0.467
ENST00000646628.1	HCG23	rs3117099	C544T	Adenocarcinoma of lung	9.9202	0.513
ENST00000646628.1	HCG23	rs117130854	A706G	Adenocarcinoma of lung	9.51293	0.314
ENST00000646628.1	HCG23	rs115303880	G733T	Adenocarcinoma of lung	9.87412	0.623
ENST00000646628.1	HCG23	rs3117098	C787T	Adenocarcinoma of lung	9.78739	0.443
ENST00000646628.1	HCG23	rs17495592	A807G	Adenocarcinoma of lung	9.49035	0.316
ENST00000646628.1	HCG23	rs117886263	A940G	Adenocarcinoma of lung	9.9635	0.554
ENST00000646628.1	HCG23	rs117030612	C1174T	Adenocarcinoma of lung	9.68408	0.417
ENST00000646628.1	HCG23	rs117680060	A1230G	Adenocarcinoma of lung	10	NA
ENST00000646628.1	HCG23	rs9268477	A1395G	Adenocarcinoma of lung	7.8941	0.087
ENST00000646628.1	HCG23	rs118171271	G1423T	Adenocarcinoma of lung	9.5713	0.43
ENST00000646628.1	HCG23	rs117177076	A1424G	Adenocarcinoma of lung	9.18585	0.238
ENST00000646628.1	HCG23	rs118094977	C1459T	Adenocarcinoma of lung	10	NA
ENST00000646628.1	HCG23	rs116854236	A1460G	Adenocarcinoma of lung	9.18585	0.244
ENST00000646628.1	HCG23	rs117691618	A1574G	Adenocarcinoma of lung	9.27158	0.266
ENST00000646628.1	HCG23	rs116938180	C1605T	Adenocarcinoma of lung	9.70724	0.419
ENST00000646628.1	HCG23	rs17495612	C1705T	Adenocarcinoma of lung	7.8941	0.128
ENST00000646628.1	HCG23	rs60538826	C1739T	Adenocarcinoma of lung	9.99851	0.68
ENST00000646628.1	HCG23	rs149171231	C1741T	Adenocarcinoma of lung	9.95898	0.637
ENST00000646628.1	HCG23	rs146487240	A1743T	Adenocarcinoma of lung	9.7283	0.442
ENST00000646628.1	HCG23	rs549096164	C1753T	Adenocarcinoma of lung	9.9293	0.596
ENST00000646628.1	HCG23	rs561411181	G1757T	Adenocarcinoma of lung	9.90266	0.665
ENST00000646628.1	HCG23	rs116993778	A1781G	Adenocarcinoma of lung	10	NA
ENST00000647036.1	HCG23	rs17208657	C717T	Adenocarcinoma of lung	10	NA
ENST00000647036.1	HCG23	rs57652561	C735T	Adenocarcinoma of lung	10	NA
ENST00000647036.1	HCG23	rs12525722	A736G	Adenocarcinoma of lung	10	NA
ENST00000647036.1	HCG23	rs117384660	A775G	Adenocarcinoma of lung	9.67736	0.347
ENST00000647036.1	HCG23	rs17202309	C786T	Adenocarcinoma of lung	10	NA
ENST00000647036.1	HCG23	rs9268475	C804T	Adenocarcinoma of lung	9.8822	0.534
ENST00000647036.1	HCG23	rs3117099	C843T	Adenocarcinoma of lung	9.627	0.314
ENST00000647036.1	HCG23	rs117130854	A1005G	Adenocarcinoma of lung	9.99263	0.601
ENST00000647036.1	HCG23	rs115303880	G1032T	Adenocarcinoma of lung	9.91866	0.658
ENST00000647036.1	HCG23	rs3117098	C1086T	Adenocarcinoma of lung	9.97783	0.584
ENST00000647036.1	HCG23	rs17495592	A1106G	Adenocarcinoma of lung	9.5653	0.303
ENST00000647036.1	HCG23	rs117886263	A1239G	Adenocarcinoma of lung	6.95603	0.041
ENST00000647036.1	HCG23	rs117030612	C1473T	Adenocarcinoma of lung	10	NA
ENST00000647036.1	HCG23	rs117680060	A1529G	Adenocarcinoma of lung	10	NA
ENST00000647036.1	HCG23	rs9268477	A1694G	Adenocarcinoma of lung	10	NA
ENST00000647036.1	HCG23	rs118171271	G1722T	Adenocarcinoma of lung	8.83364	0.231
ENST00000647036.1	HCG23	rs117177076	A1723G	Adenocarcinoma of lung	8.94272	0.191
ENST00000647036.1	HCG23	rs118094977	C1758T	Adenocarcinoma of lung	8.90383	0.171
ENST00000647036.1	HCG23	rs116854236	A1759G	Adenocarcinoma of lung	8.90411	0.178
ENST00000647036.1	HCG23	rs117691618	A1873G	Adenocarcinoma of lung	9.99883	0.647
ENST00000647036.1	HCG23	rs116938180	C1904T	Adenocarcinoma of lung	9.76848	0.456
ENST00000647036.1	HCG23	rs17495612	C2004T	Adenocarcinoma of lung	9.6499	0.382
ENST00000647036.1	HCG23	rs60538826	C2038T	Adenocarcinoma of lung	9.99883	0.694
ENST00000647036.1	HCG23	rs149171231	C2040T	Adenocarcinoma of lung	9.97145	0.647
ENST00000647036.1	HCG23	rs146487240	A2042T	Adenocarcinoma of lung	9.78275	0.434
ENST00000647036.1	HCG23	rs549096164	C2052T	Adenocarcinoma of lung	9.94597	0.591
ENST00000647036.1	HCG23	rs561411181	G2056T	Adenocarcinoma of lung	9.92631	0.644
ENST00000647036.1	HCG23	rs116993778	A2080G	Adenocarcinoma of lung	10	NA
ENST00000647036.1	HCG23	rs118169940	G2144T	Adenocarcinoma of lung	7.27703	0.076
ENST00000647036.1	HCG23	rs117231421	C2159T	Adenocarcinoma of lung	10	NA
ENST00000647036.1	HCG23	rs118079998	C2176T	Adenocarcinoma of lung	10	NA
ENST00000647036.1	HCG23	rs72847907	A2184G	Adenocarcinoma of lung	9.99883	0.616
