# Supplementary material for: Detection of Allosteric Effects of lncRNA Secondary Structures Altered by SNPs in Human Diseases
Source: Front Cell Dev Biol. 2020 Apr 8;8:242. doi: 10.3389/fcell.2020.00242 (PMC7156602; doi:10.3389/fcell.2020.00242)
Supplement: TABLE S5 — Quantifying and assessing the structural heterogeneity of lncRNA transcripts indeced by haplotypes. [file Table_5.XLSX]

## Sheet: Sheet1
Supplementary Table S5 Quantifying and assessing the structural heterogeneity of lncRNA transcripts indeced by haplotypes
lncRNA transcripts	SNPs of haplotypes	Diseases	WT haplotypes	MT haplotypes	RNAsmc score with WT	RS1
ENST00000426643.1	rs117130854|rs115303880|rs17495612|rs60538826|rs149171231|rs146487240|rs549096164|rs561411181|rs117026188|rs3817969	Adenocarcinoma of lung	GGTCCACTGC	GGTCCACTGCT	10	NA
ENST00000426643.1	rs117130854|rs115303880|rs17495612|rs60538826|rs149171231|rs146487240|rs549096164|rs561411181|rs117026188|rs3817969	Adenocarcinoma of lung	GGTCCACTGC	GTCCCACTGTT	5.56025	0.049
ENST00000426643.1	rs117130854|rs115303880|rs17495612|rs60538826|rs149171231|rs146487240|rs549096164|rs561411181|rs117026188|rs3817969	Adenocarcinoma of lung	GGTCCACTGC	GGTCCACTGCC	10	NA
ENST00000426643.1	rs117130854|rs115303880|rs17495612|rs60538826|rs149171231|rs146487240|rs549096164|rs561411181|rs117026188|rs3817969	Adenocarcinoma of lung	GGTCCACTGC	GGTCCACTACT	10	NA
ENST00000426643.1	rs117130854|rs115303880|rs17495612|rs60538826|rs149171231|rs146487240|rs549096164|rs561411181|rs117026188|rs3817969	Adenocarcinoma of lung	GGTCCACTGC	ATCTTTTGGTC	5.58136	0.082
ENST00000426643.1	rs117130854|rs115303880|rs17495612|rs60538826|rs149171231|rs146487240|rs549096164|rs561411181|rs117026188|rs3817969	Adenocarcinoma of lung	GGTCCACTGC	ATCCCACTGTC	6.40551	0.202
ENST00000642577.1	rs17208657|rs57652561|rs12525722|rs117384660|rs17202309|rs9268475|rs3117099|rs117130854|rs115303880	Adenocarcinoma of lung	TCAGTCGGG	TCAGTCAGGT	9.94448	0.563
ENST00000642577.1	rs17208657|rs57652561|rs12525722|rs117384660|rs17202309|rs9268475|rs3117099|rs117130854|rs115303880	Adenocarcinoma of lung	TCAGTCGGG	TCAGTCGGGT	10	NA
ENST00000642577.1	rs17208657|rs57652561|rs12525722|rs117384660|rs17202309|rs9268475|rs3117099|rs117130854|rs115303880	Adenocarcinoma of lung	TCAGTCGGG	CCGGCCGGTT	10	NA
ENST00000642577.1	rs17208657|rs57652561|rs12525722|rs117384660|rs17202309|rs9268475|rs3117099|rs117130854|rs115303880	Adenocarcinoma of lung	TCAGTCGGG	TCAGTTGGGC	9.89266	0.472
ENST00000642577.1	rs17208657|rs57652561|rs12525722|rs117384660|rs17202309|rs9268475|rs3117099|rs117130854|rs115303880	Adenocarcinoma of lung	TCAGTCGGG	CTGACCAATC	9.86503	0.997
ENST00000644884.1	rs17202218|rs17208573|rs17208580|rs17208657|rs57652561|rs12525722|rs117384660|rs17202309|rs9268475|rs3117099|rs117130854|rs115303880|rs3117098|rs3817963	Adenocarcinoma of lung	CAATCAGTCGGGG	CAATCAGTCAGGAT	7.79175	0.312
ENST00000644884.1	rs17202218|rs17208573|rs17208580|rs17208657|rs57652561|rs12525722|rs117384660|rs17202309|rs9268475|rs3117099|rs117130854|rs115303880|rs3117098|rs3817963	Adenocarcinoma of lung	CAATCAGTCGGGG	CAATCAGTCGGGGT	10	NA
ENST00000644884.1	rs17202218|rs17208573|rs17208580|rs17208657|rs57652561|rs12525722|rs117384660|rs17202309|rs9268475|rs3117099|rs117130854|rs115303880|rs3117098|rs3817963	Adenocarcinoma of lung	CAATCAGTCGGGG	TGTCCGGCCGGTAT	8.37334	0.806
ENST00000644884.1	rs17202218|rs17208573|rs17208580|rs17208657|rs57652561|rs12525722|rs117384660|rs17202309|rs9268475|rs3117099|rs117130854|rs115303880|rs3117098|rs3817963	Adenocarcinoma of lung	CAATCAGTCGGGG	CAATCAGTTGGGAC	8.59188	0.446
ENST00000644884.1	rs17202218|rs17208573|rs17208580|rs17208657|rs57652561|rs12525722|rs117384660|rs17202309|rs9268475|rs3117099|rs117130854|rs115303880|rs3117098|rs3817963	Adenocarcinoma of lung	CAATCAGTCGGGG	CAATCAGTCGGGAT	9.86642	0.544
ENST00000644884.1	rs17202218|rs17208573|rs17208580|rs17208657|rs57652561|rs12525722|rs117384660|rs17202309|rs9268475|rs3117099|rs117130854|rs115303880|rs3117098|rs3817963	Adenocarcinoma of lung	CAATCAGTCGGGG	TGTCTGACCAATAC	6.32884	0.22
ENST00000645134.1	rs17208657|rs57652561|rs12525722|rs117384660|rs17202309|rs9268475|rs3117099|rs117130854|rs115303880|rs3817963	Adenocarcinoma of lung	TCAGTCGGG	TCAGTCAGGT	9.95152	0.608
ENST00000645134.1	rs17208657|rs57652561|rs12525722|rs117384660|rs17202309|rs9268475|rs3117099|rs117130854|rs115303880|rs3817963	Adenocarcinoma of lung	TCAGTCGGG	TCAGTCGGGT	10	NA
ENST00000645134.1	rs17208657|rs57652561|rs12525722|rs117384660|rs17202309|rs9268475|rs3117099|rs117130854|rs115303880|rs3817963	Adenocarcinoma of lung	TCAGTCGGG	CCGGCCGGTT	9.86333	0.919
ENST00000645134.1	rs17208657|rs57652561|rs12525722|rs117384660|rs17202309|rs9268475|rs3117099|rs117130854|rs115303880|rs3817963	Adenocarcinoma of lung	TCAGTCGGG	TCAGTTGGGC	9.88779	0.478
ENST00000645134.1	rs17208657|rs57652561|rs12525722|rs117384660|rs17202309|rs9268475|rs3117099|rs117130854|rs115303880|rs3817963	Adenocarcinoma of lung	TCAGTCGGG	CTGACCAATC	9.04811	0.677
ENST00000646550.1	rs17208657|rs57652561|rs12525722|rs117384660|rs17202309|rs9268475|rs3117099|rs117130854|rs115303880|rs3117098|rs3817963	Adenocarcinoma of lung	TCAGTCGGGG	TCAGTCAGGAT	9.74938	0.781
ENST00000646550.1	rs17208657|rs57652561|rs12525722|rs117384660|rs17202309|rs9268475|rs3117099|rs117130854|rs115303880|rs3117098|rs3817963	Adenocarcinoma of lung	TCAGTCGGGG	TCAGTCGGGGT	10	NA
ENST00000646550.1	rs17208657|rs57652561|rs12525722|rs117384660|rs17202309|rs9268475|rs3117099|rs117130854|rs115303880|rs3117098|rs3817963	Adenocarcinoma of lung	TCAGTCGGGG	CCGGCCGGTAT	9.29863	0.907
ENST00000646550.1	rs17208657|rs57652561|rs12525722|rs117384660|rs17202309|rs9268475|rs3117099|rs117130854|rs115303880|rs3117098|rs3817963	Adenocarcinoma of lung	TCAGTCGGGG	TCAGTTGGGAC	7.08855	0.185
ENST00000646550.1	rs17208657|rs57652561|rs12525722|rs117384660|rs17202309|rs9268475|rs3117099|rs117130854|rs115303880|rs3117098|rs3817963	Adenocarcinoma of lung	TCAGTCGGGG	TCAGTCGGGAT	9.87759	0.629
ENST00000646550.1	rs17208657|rs57652561|rs12525722|rs117384660|rs17202309|rs9268475|rs3117099|rs117130854|rs115303880|rs3117098|rs3817963	Adenocarcinoma of lung	TCAGTCGGGG	CTGACCAATAC	7.43158	0.561
ENST00000646628.1	rs9268474|rs17208657|rs57652561|rs12525722|rs117384660|rs17202309|rs9268475|rs3117099|rs117130854|rs115303880|rs3117098|rs17495592|rs117886263|rs117030612|rs117680060|rs9268477|rs118171271|rs117177076|rs118094977|rs116854236|rs117691618|rs116938180|rs17495612|rs60538826|rs149171231|rs146487240|rs549096164|rs561411181|rs116993778|rs3817963	Adenocarcinoma of lung	TTCAGTCGGGGAATGGGGTGATTCCACTG	TTCAGTCAGGAAATGGGGTGATTCCACTGT	9.82164	0.696
ENST00000646628.1	rs9268474|rs17208657|rs57652561|rs12525722|rs117384660|rs17202309|rs9268475|rs3117099|rs117130854|rs115303880|rs3117098|rs17495592|rs117886263|rs117030612|rs117680060|rs9268477|rs118171271|rs117177076|rs118094977|rs116854236|rs117691618|rs116938180|rs17495612|rs60538826|rs149171231|rs146487240|rs549096164|rs561411181|rs116993778|rs3817963	Adenocarcinoma of lung	TTCAGTCGGGGAATGGGGTGATTCCACTG	TTCAGTCGGGGAATGGGGTGATTCCACTGT	10	NA
ENST00000646628.1	rs9268474|rs17208657|rs57652561|rs12525722|rs117384660|rs17202309|rs9268475|rs3117099|rs117130854|rs115303880|rs3117098|rs17495592|rs117886263|rs117030612|rs117680060|rs9268477|rs118171271|rs117177076|rs118094977|rs116854236|rs117691618|rs116938180|rs17495612|rs60538826|rs149171231|rs146487240|rs549096164|rs561411181|rs116993778|rs3817963	Adenocarcinoma of lung	TTCAGTCGGGGAATGGGGTGATTCCACTG	TCCGGCCGGTAGATGGGGTGATCCCACTGT	8.5502	0.636
ENST00000646628.1	rs9268474|rs17208657|rs57652561|rs12525722|rs117384660|rs17202309|rs9268475|rs3117099|rs117130854|rs115303880|rs3117098|rs17495592|rs117886263|rs117030612|rs117680060|rs9268477|rs118171271|rs117177076|rs118094977|rs116854236|rs117691618|rs116938180|rs17495612|rs60538826|rs149171231|rs146487240|rs549096164|rs561411181|rs116993778|rs3817963	Adenocarcinoma of lung	TTCAGTCGGGGAATGGGGTGATTCCACTG	CTCAGTTGGGAAATGAGGTGATTCCACTGC	7.9301	0.35
ENST00000646628.1	rs9268474|rs17208657|rs57652561|rs12525722|rs117384660|rs17202309|rs9268475|rs3117099|rs117130854|rs115303880|rs3117098|rs17495592|rs117886263|rs117030612|rs117680060|rs9268477|rs118171271|rs117177076|rs118094977|rs116854236|rs117691618|rs116938180|rs17495612|rs60538826|rs149171231|rs146487240|rs549096164|rs561411181|rs116993778|rs3817963	Adenocarcinoma of lung	TTCAGTCGGGGAATGGGGTGATTCCACTG	TTCAGTCGGGAAATGGGGTGATTCCACTGT	9.91496	0.5
ENST00000646628.1	rs9268474|rs17208657|rs57652561|rs12525722|rs117384660|rs17202309|rs9268475|rs3117099|rs117130854|rs115303880|rs3117098|rs17495592|rs117886263|rs117030612|rs117680060|rs9268477|rs118171271|rs117177076|rs118094977|rs116854236|rs117691618|rs116938180|rs17495612|rs60538826|rs149171231|rs146487240|rs549096164|rs561411181|rs116993778|rs3817963	Adenocarcinoma of lung	TTCAGTCGGGGAATGGGGTGATTCCACTG	TCTGACCAATAGGCAGGGTGGCCTTTTGAC	7.8874	0.81
ENST00000646628.1	rs9268474|rs17208657|rs57652561|rs12525722|rs117384660|rs17202309|rs9268475|rs3117099|rs117130854|rs115303880|rs3117098|rs17495592|rs117886263|rs117030612|rs117680060|rs9268477|rs118171271|rs117177076|rs118094977|rs116854236|rs117691618|rs116938180|rs17495612|rs60538826|rs149171231|rs146487240|rs549096164|rs561411181|rs116993778|rs3817963	Adenocarcinoma of lung	TTCAGTCGGGGAATGGGGTGATTCCACTG	TCTGACCAATAGGCAGTACAGCCTTTTGAC	7.36673	0.687
ENST00000646628.1	rs9268474|rs17208657|rs57652561|rs12525722|rs117384660|rs17202309|rs9268475|rs3117099|rs117130854|rs115303880|rs3117098|rs17495592|rs117886263|rs117030612|rs117680060|rs9268477|rs118171271|rs117177076|rs118094977|rs116854236|rs117691618|rs116938180|rs17495612|rs60538826|rs149171231|rs146487240|rs549096164|rs561411181|rs116993778|rs3817963	Adenocarcinoma of lung	TTCAGTCGGGGAATGGGGTGATTCCACTG	CTCAGTTGGGAAATGGGGTGATTCCACTGC	9.7697	0.832
ENST00000646628.1	rs9268474|rs17208657|rs57652561|rs12525722|rs117384660|rs17202309|rs9268475|rs3117099|rs117130854|rs115303880|rs3117098|rs17495592|rs117886263|rs117030612|rs117680060|rs9268477|rs118171271|rs117177076|rs118094977|rs116854236|rs117691618|rs116938180|rs17495612|rs60538826|rs149171231|rs146487240|rs549096164|rs561411181|rs116993778|rs3817963	Adenocarcinoma of lung	TTCAGTCGGGGAATGGGGTGATTCCACTG	TCTGACCAATAGGCAATACAGCCTTTTGAC	7.36673	0.645
ENST00000647036.1	rs17208657|rs57652561|rs12525722|rs117384660|rs17202309|rs9268475|rs3117099|rs117130854|rs115303880|rs3117098|rs17495592|rs117886263|rs117030612|rs117680060|rs9268477|rs118171271|rs117177076|rs118094977|rs116854236|rs117691618|rs116938180|rs17495612|rs60538826|rs149171231|rs146487240|rs549096164|rs561411181|rs116993778|rs118169940|rs117231421|rs118079998|rs72847907|rs3817963	Adenocarcinoma of lung	TCAGTCGGGGAATGGGGTGATTCCACTGTTCA	TCAGTCAGGAAATGGGGTGATTCCACTGTTCAT	7.65934	0.11
ENST00000647036.1	rs17208657|rs57652561|rs12525722|rs117384660|rs17202309|rs9268475|rs3117099|rs117130854|rs115303880|rs3117098|rs17495592|rs117886263|rs117030612|rs117680060|rs9268477|rs118171271|rs117177076|rs118094977|rs116854236|rs117691618|rs116938180|rs17495612|rs60538826|rs149171231|rs146487240|rs549096164|rs561411181|rs116993778|rs118169940|rs117231421|rs118079998|rs72847907|rs3817963	Adenocarcinoma of lung	TCAGTCGGGGAATGGGGTGATTCCACTGTTCA	TCAGTCGGGGAATGGGGTGATTCCACTGTTCAT	10	NA
ENST00000647036.1	rs17208657|rs57652561|rs12525722|rs117384660|rs17202309|rs9268475|rs3117099|rs117130854|rs115303880|rs3117098|rs17495592|rs117886263|rs117030612|rs117680060|rs9268477|rs118171271|rs117177076|rs118094977|rs116854236|rs117691618|rs116938180|rs17495612|rs60538826|rs149171231|rs146487240|rs549096164|rs561411181|rs116993778|rs118169940|rs117231421|rs118079998|rs72847907|rs3817963	Adenocarcinoma of lung	TCAGTCGGGGAATGGGGTGATTCCACTGTTCA	CCGGCCGGTAGATGGGGTGATCCCACTGTTCGT	7.02095	0.192
ENST00000647036.1	rs17208657|rs57652561|rs12525722|rs117384660|rs17202309|rs9268475|rs3117099|rs117130854|rs115303880|rs3117098|rs17495592|rs117886263|rs117030612|rs117680060|rs9268477|rs118171271|rs117177076|rs118094977|rs116854236|rs117691618|rs116938180|rs17495612|rs60538826|rs149171231|rs146487240|rs549096164|rs561411181|rs116993778|rs118169940|rs117231421|rs118079998|rs72847907|rs3817963	Adenocarcinoma of lung	TCAGTCGGGGAATGGGGTGATTCCACTGTTCA	TCAGTTGGGAAATGAGGTGATTCCACTGTTCAC	7.73234	0.205
ENST00000647036.1	rs17208657|rs57652561|rs12525722|rs117384660|rs17202309|rs9268475|rs3117099|rs117130854|rs115303880|rs3117098|rs17495592|rs117886263|rs117030612|rs117680060|rs9268477|rs118171271|rs117177076|rs118094977|rs116854236|rs117691618|rs116938180|rs17495612|rs60538826|rs149171231|rs146487240|rs549096164|rs561411181|rs116993778|rs118169940|rs117231421|rs118079998|rs72847907|rs3817963	Adenocarcinoma of lung	TCAGTCGGGGAATGGGGTGATTCCACTGTTCA	TCAGTCGGGAAATGGGGTGATTCCACTGTTCAT	7.66185	0.072
ENST00000647036.1	rs17208657|rs57652561|rs12525722|rs117384660|rs17202309|rs9268475|rs3117099|rs117130854|rs115303880|rs3117098|rs17495592|rs117886263|rs117030612|rs117680060|rs9268477|rs118171271|rs117177076|rs118094977|rs116854236|rs117691618|rs116938180|rs17495612|rs60538826|rs149171231|rs146487240|rs549096164|rs561411181|rs116993778|rs118169940|rs117231421|rs118079998|rs72847907|rs3817963	Adenocarcinoma of lung	TCAGTCGGGGAATGGGGTGATTCCACTGTTCA	CTGACCAATAGGCAGGGTGGCCTTTTGAGCTGC	6.61861	0.266
ENST00000647036.1	rs17208657|rs57652561|rs12525722|rs117384660|rs17202309|rs9268475|rs3117099|rs117130854|rs115303880|rs3117098|rs17495592|rs117886263|rs117030612|rs117680060|rs9268477|rs118171271|rs117177076|rs118094977|rs116854236|rs117691618|rs116938180|rs17495612|rs60538826|rs149171231|rs146487240|rs549096164|rs561411181|rs116993778|rs118169940|rs117231421|rs118079998|rs72847907|rs3817963	Adenocarcinoma of lung	TCAGTCGGGGAATGGGGTGATTCCACTGTTCA	CTGACCAATAGGCAGTACAGCCTTTTGAGCTGC	6.64584	0.305
